# Supplementary material for: Colon Transcriptomics Reveals Sex-Dependent Metabolic Signatures in Response to 2-Amino-1-methyl-6-phenylimidazo[4,5-b]pyridine Treatment in C57BL/6N Mice
Source: Int J Mol Sci. 2020 Sep 10;21(18):6620. doi: 10.3390/ijms21186620 (PMC7555907; doi:10.3390/ijms21186620)
Supplement: Supplementary file 1 [file ijms-21-06620-s001.zip]

Archive with 3 entries (3 files):
- Table S1.docx
- Table S2.docx
- Table S3-S8.docx
